# Supplementary material for: Development of a Core Set of Nursing-Sensitive Patient Outcomes in Intensive Care Units: A Delphi Consensus Study
Source: Clin Pract. 2026 Apr 30;16(5):89. doi: 10.3390/clinpract16050089 (PMC13206322; doi:10.3390/clinpract16050089)
Supplement: Supplementary file 1 [file clinpract-16-00089-s001.zip]

Archive with 7 entries (7 files):
- .DS_Store
- Figure S1. Preferred Reporting Items for Systematic Review and Meta-Analyses PRISMA flow diagram..pdf
- Figure S2. Mapping and synthesis process of Nursing Sensitive Patient Outcomes (NSPOs) extracted from the scoping review..pdf
- Table S1. Search Strategy..pdf
- Table S2. Data Summary..pdf
- Table S3. Complete dataset of the Delphi consensus process.pdf
- Table S4. Estended set of Nursing Sensitive Patient Outcomes (NSPOs) with conceptual origins and typical metrics..pdf
